# Supplementary material for: First somatic mutation of E2F1 in a critical DNA binding residue discovered in well-differentiated papillary mesothelioma of the peritoneum
Source: Genome Biol. 2011 Sep 28;12(9):R96. doi: 10.1186/gb-2011-12-9-r96 (PMC3308059; doi:10.1186/gb-2011-12-9-r96)
Supplement: Additional file 2 — Full candidate somatic mutation set with validation using Sanger sequencing. Full data set containing computationally predicted somatic single nucleotide alterations with a quality by depth of at least three. The data set was also validated using Sanger sequencing. [file gb-2011-12-9-r96-S2.XLSX]

## Sheet: Sheet1
	Additional file 2.
	Chr	Position	Reference base	Consensus base called	Gene Symbol	Change Type	AA Change	Validation Status
	chr7	2718841	G	A	AMZ1	Nonsyn	V434M	False Positive
	chr6	88180328	A	G	C6orf165	Nonsyn	T92A	Germline
	chr20	60920345	C	C/A	COL9A3	Nonsyn	P60T	False Positive
	chr20	31731297	C	C/T	E2F1	Nonsyn	R166H	Somatic
	chr16	88408515	C	C/T	FANCA	Nonsyn	G66D	Germline
	chr7	72381368	G	T	FKBP6	Nonsyn	R82L	Germline
	chr12	150548	A	A/G	IQSEC3	Nonsyn	E722G	False Positive
	chr1	165225280	C	T	MAEL	Nonsyn	R23W	False Positive
	chr7	151513605	C	C/A	MLL3	Nonsyn	A1685S	False Positive
	chr1	1236253	C	C/G	PUSL1	Nonsyn	H267Q	Germline
	chr11	9629588	G	G/C	PPFIBP2	Nonsyn	Q791H	Somatic
	chr7	5747327	C	A	RNF216	Nonsyn	G283W	Germline
	chr16	30687806	G	A	RNF40	Syn_or_UTR,possible_5_prime_splice	-	Germline
	chr3	43364013	G	G/A	SNRK	Nonsyn	A420T	False Positive
	chr16	21666165	T	T/G	TRAF7	Nonsyn	Y621D	Somatic
	chr6	41234432	T	A	TREM2	Nonsyn	S213C	Germline
	chr1	169954974	A	A/G	VAMP4	Nonsyn	S42P	Germline
	chr1	85324174	A	A/G	WDR63	Nonsyn	S205G	Germline
	chr11	64640552	G	A	ZNHIT2	Nonsyn	R384W	Germline
